# Supplementary material for: Electron Flow From the Inner Membrane Towards the Cell Exterior in Geobacter sulfurreducens: Biochemical Characterization of Cytochrome CbcL
Source: Front Microbiol. 2022 May 10;13:898015. doi: 10.3389/fmicb.2022.898015 (PMC9129911; doi:10.3389/fmicb.2022.898015)
Supplement: Supplementary file 2 [file Presentation_1.zip]

Archive with 36 entries (36 files):
- CbcL_Figure1.pdf
- __MACOSX/._CbcL_Figure1.pdf
- CbcL_Figure1.png
- __MACOSX/._CbcL_Figure1.png
- CbcL_Figure1.tif
- __MACOSX/._CbcL_Figure1.tif
- CbcL_Figure2.pdf
- __MACOSX/._CbcL_Figure2.pdf
- CbcL_Figure2.png
- __MACOSX/._CbcL_Figure2.png
- CbcL_Figure2.tif
- __MACOSX/._CbcL_Figure2.tif
- CbcL_Figure3.pdf
- __MACOSX/._CbcL_Figure3.pdf
- CbcL_Figure3.png
- __MACOSX/._CbcL_Figure3.png
- CbcL_Figure3.tif
- __MACOSX/._CbcL_Figure3.tif
- CbcL_Figure4.pdf
- __MACOSX/._CbcL_Figure4.pdf
- CbcL_Figure4.png
- __MACOSX/._CbcL_Figure4.png
- CbcL_Figure4.tif
- __MACOSX/._CbcL_Figure4.tif
- CbcL_Figure5.pdf
- __MACOSX/._CbcL_Figure5.pdf
- CbcL_Figure5.png
- __MACOSX/._CbcL_Figure5.png
- CbcL_Figure5.tif
- __MACOSX/._CbcL_Figure5.tif
- CbcL_Figure6.pdf
- __MACOSX/._CbcL_Figure6.pdf
- CbcL_Figure6.png
- __MACOSX/._CbcL_Figure6.png
- CbcL_Figure6.tif
- __MACOSX/._CbcL_Figure6.tif
